# Supplementary material for: Automated Behavioral Analysis of Schizophrenia-like Phenotypes in Repeated MK-801-Treated Mice Using IntelliCage
Source: Int J Mol Sci. 2025 May 28;26(11):5184. doi: 10.3390/ijms26115184 (PMC12155132; doi:10.3390/ijms26115184)
Supplement: Supplementary file 1 [file ijms-26-05184-s001.zip]

Archive with 1 entries (1 files):
- ijms-3658054-supplementary.pdf
